# Supplementary material for: Multiplex peptide microarray profiling of antibody reactivity against neglected tropical diseases derived B-cell epitopes for serodiagnosis in Zimbabwe
Source: PLoS One. 2022 Jul 22;17(7):e0271916. doi: 10.1371/journal.pone.0271916 (PMC9307155; doi:10.1371/journal.pone.0271916)
Supplement: S2 Table — (XLSX) [file pone.0271916.s004.xlsx]

## Sheet: IgM
Peptide	YPYDVPDYAG (HA)	G (Glycine spacer)	KEVPALTAVETGAT (Polio)
001 1 S (001 1 Plasma, IgM)	4103.5	0	1446.5
001 2 S (001 2 Plasma, IgM)	10276.8	0	2234.83
001 3 S (001 3 Plasma, IgM)	3461.17	0	1390.17
001 5 S (001 5 Serum, IgM)	5153.67	0	1382.33
001 6 S (001 6 Serum, IgM)	4524.17	0	1004.17
001 7 S (001 7 Serum, IgM)	3281.67	0	0
001 8 S (001 8 Serum, IgM)	4257.83	0	354.667
001 9 S (001 9 Plasma, IgM)	3702.33	0	884.333
001 10 S (001 10 Serum, IgM)	3127.83	0	820.333
001 11 P (001 11 Plasma, IgM)	5952	0	1178.67
001 12 P (001 12 Plasma, IgM)	4162	0	0
001 13 P (001 13 Plasma, IgM)	5242	0	0
001 14 S (001 14 Plasma, IgM)	13465.7	638.571	1766
001 15 P (001 15 Plasma, IgM)	5756	0	364.333
001 16 P (001 16 Plasma, IgM)	4493.17	0	4787.17
001 17 P (001 17 Plasma, IgM)	3533.5	0	1346.33
001 18 P (001 18 Plasma, IgM)	7235	0	2718.17
001 19 P(001 19 Plasma)	11343.5	0	0
001 20 P (001 20 Plasma, IgM)	7642.83	0	750.167
001 21 P (001 21 Plasma, IgM)	5057.5	0	1165.33
001 22 P (001 22 Plasma, IgM)	4840.17	0	1073.5
001 23 S (001 23 Serum, IgM)	5298	0	363.667
001 24 S (001 24 Serum, IgM)	5253.5	0	0
A9 S (Sera A9 16-9-20, IgM)	3860.83	0	0
AB E12 MP20 (IgM)	5702.67	0	728.5
AB E16 MP30 (IgM)	5720.33	0	918
AB E16 UBH (IgM)	6312.83	0	768.667
AB E17 UBH 57 (IgM)	10782	0	1480.5
AB E19 S12 (IgM)	3808.17	0	0
AB E20 KE51 (IgM)	6908.5	0	651.667
AB E21 MP 79 (IgM)	11230.7	0	0
AB E21M PP23 (IgM)	4877.17	0	306.333
AB E24 M07 (IgM)	8631.67	0	1586.33
AB E28 MP45 (IgM)	5570.33	0	5479.17
AB E3 MP76 (IgM)	5265.83	0	2432
AB E3 MP91 (IgM)	5482	0	521.333
AB E4 MAT 021 (IgM)	4369	0	231.667
AB EZN T04 (IgM)	5046.33	0	3397.5
AB MAT 001 (IgM)	4211.17	0	0
AB MP 109 (IgM)	5198	0	863.5
AB MP N8 (IgM)	5852.33	0	0
AB PL 03	4940.33	0	1848
AB QRT 21 (IgM)	3424.33	0	247
AB QRT 26 (IgM)	5381	210.143	1073.17
E11MP25 (IgM)	4144.17	0	1208.5
E22MP60 (IgM)	3302.5	0	503.667
E26MP62 (IgM)	11229.3	0	0
E29MP84 (IgM)	12177.5	0	1264.67
E2M009 (IgM)	4038	0	868.167
E2M026 (IgM)	4156.83	0	2048.83
E2M23 (IgM)	4855.17	0	339.667
E3M003 (IgM)	5132.5	0	254.333
E3M004 (IgM)	3947.17	0	275
E4M020 (IgM)	3611	0	708.167
E4M027 (IgM)	5859.33	0	709.833
E5M 005 (IgM)	5867	0	680.167
E5M007 (IgM)	4858.17	0	0
E5M16 (IgM)	4054.5	0	0
EX 28 MP97 (IgM)	4987.5	0	1610.17
EX 2M P (EX E2 MP, IgM)	4648.5	0	308.667
EX E1 MAT 001 (IgM)	5597.17	0	0
EX E2 MP88 (IgM)	5519.67	0	839.667
EX E2 MT88 (IgM)	5432.67	0	0
EX E4 MAT 024 (IgM)	6423	0	1190.33
EX E5 MAT012 (IgM)	4096.67	0	70.3333
EX E5 MP 57 (IgM)	8207.33	0	199
EX E5 UBH02 (IgM)	7101.17	0	0
EX E7 MT67 (IgM)	3704.33	0	915.667
EX E13 MP14 (IgM)	4881.67	0	0
EX E15 MP98 (IgM)	5379.17	0	1181.33
EX E18 MP54 (IgM)	4986.67	0	757.333
EX E20 MP59 (IgM)	4973.5	0	302.667
EX E21 MP22 (IgM)	5197.17	0	452.667
EX E24 MP11 (IgM)	3476.33	0	760.333
EX E26 MP85 (IgM)	3894	0	0
EX E29 MP24 (IgM)	6878.17	0	0
EX E30 MT 149 (IgM)	4588.83	0	966.167
EX MP130 (IgM)	4266.33	0	277.667
F302 S (Mupfure 14-9-20 F302 Sera, IgM)	5484	0	1159.83
KX 62 P (Plasma KX62 9 20, IgM)	13464.2	0	0
KX25 S (Sera KX25 09 25, IgM)	5597	0	0
KZ 4012 S (001 KZ 4012, IgM)	3729.5	0	604.167
M204 S (001 M204 Sera, IgM)	3877.5	0	0
M206 S (001 M206, IgM)	7410.17	423.857	1227.33
M210 S (001 M210, IgM)	11057.8	0	0
M212 S (001 M212, IgM)	5701.17	0	1981
M220 S (001 M220, IgM)	6836.5	0	1254.33
M226 S (001 M226 Sera, IgM)	4230.67	0	0
M227 S (001 M227 Sera, IgM)	4730.67	0	1603.33
M231 S (001 M231 Sera, IgM)	4299.5	0	5096.5
M233 S (001 M233, IgM)	5748.67	0	3264.33
M234 S (001 M234 Sera, IgM)	4946.17	412.643	0
M237 S (001 M237 Sera, IgM)	3931.67	0	2238.33
M257 S (001 M257, IgM)	4678.17	0	506.667
M262 S (001 M262, IgM)	4617.33	0	0
M267 S (001 M267, IgM)	6749.83	0	0
M283 S (001 M283, IgM)	5826.83	0	2309.67
M285 S (001 M285 Sera, IgM)	9046	0	859.333
M295 S (001 M295 Sera, IgM)	9443.67	0	1465
M296 S (001 M296, IgM)	5702	0	0
M308 S (001 M308 Sera, IgM)	4325.83	0	410.333
M320 S (001 M320 Sera, IgM)	4722.67	525.857	1661.67
M326 S (001 M326, IgM)	6105.67	0	1866.17
M328 S (001 M328, IgM)	6738	0	579.5
M339 S (001 M339 Sera, IgM)	4803.33	0	1299.33
M352 S (001 M352 Sera, IgM)	4435.67	0	1475
M358 S (001 M358, IgM)	5110.83	0	1641
M360 S (001 M360 Sera, IgM)	4021.67	0	1312.33
M377 S (001 M377 Sera, IgM)	5169.5	0	1129.5
M379 S (001 M379, IgM)	13230.5	0	967.667
M380 S (001 M380 Sera, IgM)	4388.5	0	1561
M381 S (001 M381 Sera, IgM)	4709.83	0	301.333
M387 S (001 M387 Sera, IgM)	4944	0	2510.83
M391 S (001 M391 Sera, IgM)	10143.5	0	1556
M392 S (Mfrudzi 14-09-20 M392 Sera, IgM)	9764.17	0	813.333
M401 S (001 M401, IgM)	4668	0	2825.5
M407 S (001 M407, IgM)	12425.2	0	6653.33
M410 S (001 M410, IgM)	4607	0	0
M411 S (001 M411 Sera, IgM)	5430.17	0	715
M412 S (001 M412, IgM)	5934.33	0	835.667
M414 S (001 M414, IgM)	5914.83	0	3492.17
M423 S (001 M423 Sera, IgM)	18346.8	666.5	0
M426 S (001 M426, IgM)	4971.17	0	460.833
M432 S (001 M432, IgM)	4747	0	1152.33
M433 S (001 M433, IgM)	5282	0	2173
M437 S (001 M437, IgM)	5463.33	0	633
M443 S (001 M443, IgM)	11911.8	0	853.333
M446 S (001 M446 Sera, IgM)	14040.2	0	0
M448 S (001 M448 Sera, IgM)	5455	0	478.667
M449 S (001 M449, IgM)	4978.5	0	2431.5
M450 S (001 M450 Sera, IgM)	13367.3	0	0
M451 S (001 M451 Sera, IgM)	4578.5	0	2324.33
M453 S (001 M453, IgM)	5161.67	0	1210.17
M458 S (001 M458 Sera, IgM)	15042.7	0	2323.17
M463 S (001 M463, IgM)	13145.8	0	1550
M464 S (001 M464 Sera, IgM)	4676.67	0	342.667
M467 S (001 M467 Sera, IgM)	16890.7	0	355.5
M475 S (001 M475 Sera, IgM)	5175.17	0	518.667
M476 S (001 M476 Sera, IgM)	5570.33	0	0
M492 S (001 M492, IgM)	5410.33	0	1229
M503 S (Mfrudzi 14-09-20 M503 Sera, IgM)	4101.67	0	258.333
M505 S (001 M505, IgM)	13771.8	0	8528.67
M507 S (001 M507 Sera, IgM)	6267.83	0	0
M520 S (001 M520 Sera, IgM)	3797.5	0	0
M529 S (001 M529 Sera, IgM)	14870.5	0	666.667
M532 S(001 M532 Sera)	13913	0	1906
M538 S (001 M538, IgM)	0	0	1270
M546 S (001 M546 Sera, IgM)	17633.7	0	1051.17
M550 S (001 M550, IgM)	8461.33	0	1234
M557 S (001 M557, IgM)	6092	0	728.333
M565 S (001 M565 Plasma, IgM)	5052.67	0	356.667
M568 S (001 M568 Sera, IgM)	3123	0	1509.5
M570 S (001 M570, IgM)	4161.67	0	271.833
M573 S (Sera M573 Mupfure 14-09-20, IgM)	6481.17	0	1673.83
M574 S (001 M574, IgM)	6085	0	0
M713 S (001 M713 Sera, IgM)	5276.33	0	416.5
M732 S (001 M732 Sera, IgM)	3877.83	0	1180
M751 S (001 M751, IgM)	5126	0	0
MC 12 S (Sera MC12 09-20, IgM)	6425.67	0	1928.33
MC 122 S (Serum MC122 09-20, IgM)	5540.17	0	0
MD 55 S (Pca+sh MD55 Serum, IgM)	3827.67	0	352.833
Min 34 S (Pca+sh Min 34 Serum, IgM)	3250	0	0
MK 7 S(Pca+sh MK7 Serum)	10427.5	0	378.667
MK 19 S (MK19 Plasma 16-9-20, IgM)	4840	0	187.333
MKS 57 S (Pca+sh MKS57 Serum, IgM)	3529	0	232.667
MM2 S (001 MM2, IgM)	5389.5	0	2017.5
MM 4 S (MM4 Sera 16-9-20, IgM)	5479.33	311.429	1205.33
MM5 S (001 MM5, IgM)	4635.67	0	3530.83
MM7 S (001 MM7, IgM)	5954.33	0	2355
MM8 S (001 MM8, IgM)	0	0	483.667
MM9 S (001 MM9, IgM)	4065.67	0	3363
MM14 S (001 MM14, IgM)	5877	0	1019
MM15 S (001 MM15, IgM)	5608.33	0	4158.33
MM16 S (001 MM16, IgM)	6282.33	0	1297.5
MM24 S (001 MM24 Sera, IgM)	6967.67	0	2100.5
MM25 S (001 MM25, IgM)	4053.67	0	584.333
MM26 S (001 MM26 Sera, IgM)	5158.83	0	3427.5
MM27 S (001 MM27, IgM)	5499.67	0	9933.83
MM31 S (001 MM31 Sera, IgM)	6559.5	0	2122.5
MM32 S (001 MM32 Sera, IgM)	5881.67	0	3764.83
MM34 S (001 MM34, IgM)	5644.83	0	6030.17
MM35 S (001 MM35, IgM)	11753.3	0	3443.33
MM36 S (001 MM36, IgM)	8864.5	0	1543.67
MM45 S (001 MM45, IgM)	5290.17	0	2209.33
MM51 S (001 MM51, IgM)	12847.7	0	3339.5
MM57 S (001 MM57, IgM)	5003.83	0	962.667
MM63 S (001 MM63 Sera, IgM)	3723.33	0	269.333
MM64 S (001 MM64 Sera, IgM)	4182.67	0	1727.67
MM72 S (001 MM72 Sera, IgM)	17125.7	0	4414.17
MM75 S (001 MM75, IgM)	6902	544.571	645
MM76 S (001 MM76, IgM)	13151.5	0	8022
MM 79 S (Pca+sh MM79 Serum, IgM)	0	0	569
MM89 S (001 MM89 Sera, IgM)	6567.5	0	1833.33
MM94 S (001 MM94, IgM)	4911.83	0	0
MM 111 S (MM111 Sera 16-9-20, IgM)	4994.5	0	0
MP 10 S (001 MP 10, IgM)	6111.83	0	3813.83
MP 19 S (001 MP19, IgM)	11439.5	0	8157.83
MP 20 S (001 MP 20, IgM)	4609.17	0	2263
MP 51 S (001 MP51, IgM)	11073.8	0	3256.67
MP 65 S (001 MP 65, IgM)	4120.67	0	416
MP 86 S (001 MP86, IgM)	12072.3	0	4034
MP 124 S (001 MP124, IgM)	14846	0	6138.5
MP 144 S (001 MP144, IgM)	20122.8	0	5798.5
MP 167 S (Sera (50 13-2-16 MP167, IgM)	3462.67	0	4196.17
MT 9 S (Pca+sh MT9 Serum, IgM)	4782	0	608.5
MT 22 S (Pca+sh MT22 Serum, IgM)	5635	0	0

## Sheet: IgG
Peptide	YPYDVPDYAG (HA)	G (Glycine spacer)	KEVPALTAVETGAT (Polio)
001 1 S (001 1 Plasma, IgG)	0	0	19808.5
001 2 S (001 2 Plasma, IgG)	0	0	16203
001 3 S (001 3 Plasma, IgG)	0	0	21643.2
001 5 S (001 5 Serum, IgG)	0	189.143	19509
001 6 S (001 6 Serum, IgG)	0	0	16526.2
001 7 S (001 7 Serum, IgG)	0	0	5982.83
001 8 S (001 8 Serum, IgG)	0	0	10422.8
001 9 S (001 9 Plasma, IgG)	0	0	13275.2
001 10 S (001 10 Serum, IgG)	0	0	16077.8
001 11 P (001 11 Plasma, IgG)	0	0	27718.2
001 12 P (001 12 Plasma, IgG)	0	0	7704.67
001 13 P (001 13 Plasma, IgG)	0	0	774.333
001 14 S (001 14 Plasma, IgG)	112.667	0	31620.7
001 15 P (001 15 Plasma, IgG)	23	16.8571	622.5
001 16 P (001 16 Plasma, IgG)	0	0	18933.2
001 17 P (001 17 Plasma, IgG)	0	0	24178.8
001 18 P (001 18 Plasma, IgG)	0	0	22332.7
001 19 P(001 19 Plasma)	0	0	27542.5
001 20 P (001 20 Plasma, IgG)	16	0	275.667
001 21 P (001 21 Plasma, IgG)	0	0	16799
001 22 P (001 22 Plasma, IgG)	0	0	24212
001 23 S (001 23 Serum, IgG)	0	25	1689.67
001 24 S (001 24 Serum, IgG)	6.66667	0	16.3333
A9 S (Sera A9 16-9-20, IgG)	0	0	5330.83
AB E12 MP20 (IgG)	0	0	23669.7
AB E16 MP30 (IgG)	0	0	23092
AB E16 UBH (IgG)	0	0	15231
AB E17 UBH 57 (IgG)	0	0	17763.3
AB E19 S12 (IgG)	0	0	2685
AB E20 KE51 (IgG)	0	0	21189.3
AB E21 MP 79 (IgG)	0	0	1853.17
AB E21M PP23 (IgG)	0	0	11275.8
AB E24 M07 (IgG)	30.3333	30.4286	3982.83
AB E28 MP45 (IgG)	0	0	21664.7
AB E3 MP76 (IgG)	0	0	33179.2
AB E3 MP91 (IgG)	0	0	3642.67
AB E4 MAT 021 (IgG)	0	0	7171.67
AB EZN T04 (IgG)	0	0	26522.7
AB MAT 001 (IgG)	25.6667	0	2983.83
AB MP 109 (IgG)	0	0	16736.8
AB MP N8 (IgG)	0	0	9922
AB PL 03	0	0	18347.2
AB QRT 21 (IgG)	0	0	5164.83
AB QRT 26 (IgG)	0	0	14657.7
E11MP25 (IgG)	0	0	19466.8
E22MP60 (IgG)	0	0	9913.33
E26MP62 (IgG)	0	0	26009
E29MP84 (IgG)	0	0	10855.5
E2M009 (IgG)	0	0	22907.7
E2M026 (IgG)	0	0	19032.7
E2M23 (IgG)	0	0	6884.83
E3M003 (IgG)	0	147.286	15473
E3M004 (IgG)	0	0	8044.33
E4M020 (IgG)	0	0	10120.3
E4M027 (IgG)	0	0	17562.8
E5M 005 (IgG)	0	0	14124.2
E5M007 (IgG)	10	0	6281.33
E5M16 (IgG)	7.33333	0	3771
EX 28 MP97 (IgG)	0	268.214	20270.2
EX 2M P (EX E2 MP, IgG)	0	147.643	14224.7
EX E1 MAT 001 (IgG)	0	0	9799.17
EX E2 MP88 (IgG)	0	0	20627.2
EX E2 MT88 (IgG)	0	0	4083
EX E4 MAT 024 (IgG)	0	0	29174
EX E5 MAT012 (IgG)	0	0	4139
EX E5 MP 57 (IgG)	0	0	1881.67
EX E5 UBH02 (IgG)	0	0	12196.7
EX E7 MT67 (IgG)	0	0	20429.7
EX E13 MP14 (IgG)	0	0	9973.67
EX E15 MP98 (IgG)	0	0	26625
EX E18 MP54 (IgG)	0	0	20642.7
EX E20 MP59 (IgG)	0	0	6320.67
EX E21 MP22 (IgG)	0	0	15297.2
EX E24 MP11 (IgG)	0	0	16323.8
EX E26 MP85 (IgG)	23.3333	0	7508.83
EX E29 MP24 (IgG)	0	0	10000.2
EX E30 MT 149 (IgG)	0	0	16450.5
EX MP130 (IgG)	0	0	16348.7
F302 S (Mupfure 14-9-20 F302 Sera, IgG)	0	147.429	16591.7
KX 62 P (Plasma KX62 9 20, IgG)	0	0	20165.2
KX25 S (Sera KX25 09 25, IgG)	0	0	1512
KZ 4012 S (001 KZ 4012, IgG)	0	0	8467
M204 S (001 M204 Sera, IgG)	0	0	2340.5
M206 S (001 M206, IgG)	0	233.286	20119.3
M210 S (001 M210, IgG)	77.3333	111.429	16229
M212 S (001 M212, IgG)	0	341	26028.2
M220 S (001 M220, IgG)	0	285.5	24109
M226 S (001 M226 Sera, IgG)	0	0	5164.67
M227 S (001 M227 Sera, IgG)	36.3333	187.286	19283.2
M231 S (001 M231 Sera, IgG)	0	0	25027.7
M233 S (001 M233, IgG)	0	314.143	29742.3
M234 S (001 M234 Sera, IgG)	22	102	12063
M237 S (001 M237 Sera, IgG)	0	0	28038.8
M257 S (001 M257, IgG)	0	103.429	13420.7
M262 S (001 M262, IgG)	0	182.143	16507.7
M267 S (001 M267, IgG)	0	137.714	14553.7
M283 S (001 M283, IgG)	0	205.786	23650.7
M285 S (001 M285 Sera, IgG)	0	121.571	18919.8
M295 S (001 M295 Sera, IgG)	0	0	10591.8
M296 S (001 M296, IgG)	0	122.714	16311
M308 S (001 M308 Sera, IgG)	0	0	5213.33
M320 S (001 M320 Sera, IgG)	0	255.714	22412.3
M326 S (001 M326, IgG)	0	419.714	23374.5
M328 S (001 M328, IgG)	0	0	12999.8
M339 S (001 M339 Sera, IgG)	0	53.8571	7950.33
M352 S (001 M352 Sera, IgG)	0	0	17376.3
M358 S (001 M358, IgG)	0	0	24842.8
M360 S (001 M360 Sera, IgG)	0	0	12697.5
M377 S (001 M377 Sera, IgG)	0	0	14369
M379 S (001 M379, IgG)	88.6667	296.071	36044.5
M380 S (001 M380 Sera, IgG)	53	0	14638.3
M381 S (001 M381 Sera, IgG)	0	0	3403.33
M387 S (001 M387 Sera, IgG)	0	0	17788.3
M391 S (001 M391 Sera, IgG)	0	0	24610.8
M392 S (Mfrudzi 14-09-20 M392 Sera, IgG)	0	0	16870
M401 S (001 M401, IgG)	0	126.857	14234.8
M407 S (001 M407, IgG)	206.333	0	64833.7
M410 S (001 M410, IgG)	34.3333	53.3571	2488
M411 S (001 M411 Sera, IgG)	0	89.8571	9073.67
M412 S (001 M412, IgG)	0	0	6585.67
M414 S (001 M414, IgG)	0	212.571	22482
M423 S (001 M423 Sera, IgG)	107.5	0	12664
M426 S (001 M426, IgG)	0	0	1336.33
M432 S (001 M432, IgG)	0	91.1429	13032.8
M433 S (001 M433, IgG)	0	0	18547.7
M437 S (001 M437, IgG)	22.8333	80.7857	10282.7
M443 S (001 M443, IgG)	27	173.214	16559
M446 S (001 M446 Sera, IgG)	79.6667	0	23807.8
M448 S (001 M448 Sera, IgG)	28.3333	61.2857	8228.83
M449 S (001 M449, IgG)	8.66667	100.429	11905.8
M450 S (001 M450 Sera, IgG)	59.3333	0	18266
M451 S (001 M451 Sera, IgG)	0	276.571	26008
M453 S (001 M453, IgG)	0	0	15219.2
M458 S (001 M458 Sera, IgG)	648.167	0	28182.5
M463 S (001 M463, IgG)	354.333	363.857	38468.7
M464 S (001 M464 Sera, IgG)	0	0	7570
M467 S (001 M467 Sera, IgG)	0	0	4061
M475 S (001 M475 Sera, IgG)	0	0	13140.3
M476 S (001 M476 Sera, IgG)	20.6667	38.1429	6255
M492 S (001 M492, IgG)	0	176.214	16899.7
M503 S (Mfrudzi 14-09-20 M503 Sera, IgG)	0	0	4388.17
M505 S (001 M505, IgG)	0	0	64783.3
M507 S (001 M507 Sera, IgG)	17.3333	0	21891.2
M520 S (001 M520 Sera, IgG)	0	0	5184.5
M529 S (001 M529 Sera, IgG)	0	0	27458.3
M532 S(001 M532 Sera)	275	0	18925.5
M538 S (001 M538, IgG)	0	0	14348.8
M546 S (001 M546 Sera, IgG)	0	0	10193.5
M550 S (001 M550, IgG)	0	0	6897.33
M557 S (001 M557, IgG)	0	221.714	21192.7
M565 S (001 M565 Plasma, IgG)	0	0	16973.7
M568 S (001 M568 Sera, IgG)	0	0	16429.7
M570 S (001 M570, IgG)	35.3333	0	2397.5
M573 S (Sera M573 Mupfure 14-09-20, IgG)	0	157.286	18864.7
M574 S (001 M574, IgG)	0	0	1075.33
M713 S (001 M713 Sera, IgG)	0	0	8825
M732 S (001 M732 Sera, IgG)	0	134.214	18554.5
M751 S (001 M751, IgG)	0	0	14443.7
MC 12 S (Sera MC12 09-20, IgG)	0	204.429	18950.7
MC 122 S (Serum MC122 09-20, IgG)	0	0	19340.8
MD 55 S (Pca+sh MD55 Serum, IgG)	0	0	6710
Min 34 S (Pca+sh Min 34 Serum, IgG)	0	0	4867.83
MK 7 S(Pca+sh MK7 Serum)	0	0	7691.83
MK 19 S (MK19 Plasma 16-9-20, IgG)	0	0	5654.5
MKS 57 S (Pca+sh MKS57 Serum, IgG)	0	0	4986.83
MM2 S (001 MM2, IgG)	0	141.214	19295.3
MM 4 S (MM4 Sera 16-9-20, IgG)	0	0	14614.8
MM5 S (001 MM5, IgG)	0	0	21956.7
MM7 S (001 MM7, IgG)	0	233.357	21936
MM8 S (001 MM8, IgG)	24.6667	0	2292
MM9 S (001 MM9, IgG)	0	121.286	16939
MM14 S (001 MM14, IgG)	19.3333	0	11127.7
MM15 S (001 MM15, IgG)	0	0	28458.8
MM16 S (001 MM16, IgG)	0	99.7857	15115.7
MM24 S (001 MM24 Sera, IgG)	0	0	37403.3
MM25 S (001 MM25, IgG)	0	228.286	20171.2
MM26 S (001 MM26 Sera, IgG)	136	0	20245.7
MM27 S (001 MM27, IgG)	0	0	24880
MM31 S (001 MM31 Sera, IgG)	0	274.071	34130.8
MM32 S (001 MM32 Sera, IgG)	0	0	27958
MM34 S (001 MM34, IgG)	0	226.143	28919.8
MM35 S (001 MM35, IgG)	102.667	0	40848.5
MM36 S (001 MM36, IgG)	0	143.643	20351.2
MM45 S (001 MM45, IgG)	0	214.286	25142.7
MM51 S (001 MM51, IgG)	0	754.429	64736
MM57 S (001 MM57, IgG)	0	94	14556.3
MM63 S (001 MM63 Sera, IgG)	0	0	6533
MM64 S (001 MM64 Sera, IgG)	0	0	18918.3
MM72 S (001 MM72 Sera, IgG)	0	0	42970.8
MM75 S (001 MM75, IgG)	0	148.714	17208.7
MM76 S (001 MM76, IgG)	0	1330.86	64733.3
MM 79 S (Pca+sh MM79 Serum, IgG)	0	0	13749
MM89 S (001 MM89 Sera, IgG)	0	245.571	24875.3
MM94 S (001 MM94, IgG)	0	51	3333.33
MM 111 S (MM111 Sera 16-9-20, IgG)	0	79.0714	7386.5
MP 10 S (001 MP 10, IgG)	0	0	25480.8
MP 19 S (001 MP19, IgG)	0	1105.5	64385.3
MP 20 S (001 MP 20, IgG)	0	0	22454.7
MP 51 S (001 MP51, IgG)	0	855.5	64527.7
MP 65 S (001 MP 65, IgG)	0	0	14206.8
MP 86 S (001 MP86, IgG)	0	1367.5	63727.7
MP 124 S (001 MP124, IgG)	0	871.571	64786.7
MP 144 S (001 MP144, IgG)	95.5	0	34525.2
MP 167 S (Sera (50 13-2-16 MP167, IgG)	0	0	14289.5
MT 9 S (Pca+sh MT9 Serum, IgG)	0	0	5314.33
MT 22 S (Pca+sh MT22 Serum, IgG)	15.3333	0	585
